# Supplementary material for: Glacial–interglacial Nd isotope variability of North Atlantic Deep Water modulated by North American ice sheet
Source: Nat Commun. 2019 Dec 18;10:5773. doi: 10.1038/s41467-019-13707-z (PMC6920363; doi:10.1038/s41467-019-13707-z)
Supplement: Supplementary file 3 — Supplementary Data 1 [file 41467_2019_13707_MOESM3_ESM.xlsx]

## Sheet: Chronology
	Age model of KNR198 cores								Updated age model of KNR140 JPC12								Updated age model of KNR140 GGC51
		Depth (cm)	14C date (yr)	Err (yr)	Dated material	Cal age (kyr BP)	Err (kyr)		Depth (cm)	14C age (yr)	Err (yr)	Dated material	Cal age (kyr BP)	Err (kyr)	Reference		Depth (cm)	14C age (yr)	Err (yr)	Dated material	Cal age (kyr BP)	Err (kyr)	Reference
	GGC35	0-2	900	25	G. inflata	0.51	0.022		40	4863	52	Mixed PF*	5.16	0.08	Gutjahr et al. (2014)		4	615	35	Mixed PF*	0.253	0.051	Rasmussen and Thomsen (2012)
		40-42	3750	20	G. inflata	3.679	0.046		66	9720	50	G. ruber	10.62	0.07	***		9	855	20	G. ruber	0.483	0.018	Hoffmann et al. (2018)
		100-102	8120	30	G. inflata	8.584	0.049		79	10950	55	Mixed PF	12.49	0.09	Keigwin (2004)		99.5	3930	45	G. sacculifer	3.917	0.069	Rasmussen and Thomsen (2012)
		160-162	9710	50	G. inflata	10.613	0.067		93	12274	101	Mixed PF	13.73	0.13	Gutjahr et al. (2014)		210	7310	55	G. sacculifer	7.772	0.064	Carlson et al. (2008)
		178-180	10650	40	G. inflata	11.993	0.099		195	14950	80	Mixed PF	17.73	0.11	Keigwin and Swift (2017)		222	7980	45	G. ruber	8.441	0.05	Hoffmann et al. (2018)
		196-198	10850	55	G. inflata	12.349	0.122		231**	15750	75	Mixed PF	18.62	0.09	Keigwin (2004)		244	8830	50	G. ruber	9.487	0.045	Hoffmann et al. (2018)
		280-282	12700	65	G. inflata	14.289	0.17		259	16450	130	G. inflata	19.35	0.17	Keigwin and Swift (2017)		280	10100	55	G. ruber	11.095	0.074	Keigwin (2004)
		360-362	13250	75	G. inflata	15.343	0.135		290	17938	161	Mixed PF	21.2	0.23	Gutjahr et al. (2014)		290	10200	55	G. ruber	11.195	0.062	Keigwin (2004)
		440-442	14000	55	G. inflata	16.389	0.112										300	10700	60	G. ruber	12.112	0.142	Keigwin (2004)
	CDH36	260-262	14450	75	Mixed PF**	17.068	0.146		* PF: Planktic foraminifera								310	11350	65	G. ruber	12.815	0.081	Keigwin (2004)
		300-302	14750	80	Mixed PF	17.475	0.13		** A benthic foraminifera (BF) 14C date from this sample was mistaken as a planktonic date in Gutjahr et al. (2014)								320	11950	60	G. ruber	13.4	0.067	Keigwin (2004)
		370-371	14900	80	N. pachyderma (s.)	17.673	0.12		***A calibrated age based on a previous calibration curve was presented in Robinson et al. (2005).								330	12250	100	G. ruber	13.706	0.125	Keigwin (2004)
		400-402	15050	80	Mixed PF	17.822	0.112		The uncalibrated PF 14C date was included in Zhao et al. (2018)								350	13150	85	G. ruber	15.177	0.154	Keigwin (2004)
		508-509	14750*	60	Mixed PF												360	14300	85	G. ruber	16.829	0.159	Keigwin (2004)
		600-602	15550	95	Mixed PF	18.399	0.127										370	14750	80	G. ruber	17.475	0.13	Keigwin (2004)
		648-652	15900	85	Mixed PF	18.754	0.087										380	18100	110	G. ruber	21.409	0.182	Keigwin (2004)
		700-702	16350	110	Mixed PF	19.241	0.154										380	17600	100	G. sacculifer	20.746	0.14	Keigwin (2004)
		998-1002	5900*	20	Mixed PF												400	20200	130	G. ruber	23.827	0.17	Keigwin (2004)
		1004-1010	8540*	55	Mixed PF												410	23600	190	G. ruber	27.462	0.152	Keigwin (2004)
		1498-1502	17150	170	Mixed PF	20.21	0.216										420	25500	230	G. ruber	29.16	0.269	Keigwin (2004)
		2498-2502	17750	130	Mixed PF	20.942	0.192
																	* PF: Planktic foraminifera
	*Dates associated with age reversals that are not used in the age model.
	The two dates at ~1000 cm of CDH36 are clearly problematic.								References:
	However, since both sediment and faunal features are not Holocene and no evidence of								Carlson AE, Oppo DW, Came RE, LeGrande AN, Keigwin LD, Curry WB. Subtropical Atlantic salinity variability and Atlantic meridional circulation during the last deglaciation. Geology 36, 991-994 (2008).
	contamination has been found, the source for the anomalies are not clear for now.								Gutjahr, M., Frank, M., Lippold, J. & Halliday, A. N. Peak Last Glacial weathering intensity on the North American continent recorded by the authigenic Hf isotope composition of North Atlantic deep-sea sediments. Quat. Sci. Rev. 99, 97-111 (2014).
	**PF: Planktic foraminifera								Hoffmann SS, McManus JF, Swank E. Evidence for stable Holocene basin-scale overturning circulation despite variable currents along the deep western boundary of the North Atlantic Ocean. Geophys Res Lett 45, https://doi.org/10.1029/2018GL080187 (2018)
									Keigwin, L. D. Radiocarbon and stable isotope constraints on Last Glacial Maximum and Younger Dryas ventilation in the western North Atlantic. Paleoceanography 19, PA4012 (2004).
									Keigwin, L. D. & Swift, S. A. Carbon isotope evidence for a northern source of deep water in the glacial western North Atlantic. Proc. Nat. Acad. Sci. 114, 2831-2835 (2017).
									Rasmussen TL, Thomsen E. Changes in planktic foraminiferal faunas, temperature and salinity in the Gulf Stream during the last 30,000 years: influence of meltwater via the Mississippi River. Quat Sci Rev 32, 42-54 (2012)
									Robinson, L. F. et al. Radiocarbon variability in the western North Atlantic during the last deglaciation. Science 310, 1469-1473 (2005).
									Zhao, N., Marchal, O., Keigwin, L., Amrhein, D. & Gebbie, G. A Synthesis of Deglacial Deep-sea Radiocarbon Records and Their (In)Consistency with Modern Ocean Ventilation. Paleoceanography and Paleoclimatology 33, 128-151 (2018).

## Sheet: Authigenic and detrital eNd
	εNd of foram authigenic coatings and detrital fractions from KNR198 cores
		Depth (cm)	Cal age (ka BP)	Foram εNd	Err (2σ)	Detrital εNd	Err (2σ)
	MC37	0-1	0	-14.1	0.3
	GGC35	0-2	0.51	-14.3	0.3	-12.6282	0.3
		80-82	6.949	-14.74	0.3
		90-92	7.7665	-14.563	0.5	-12.5	0.3
		100-102	8.584	-14.6112	0.3	-12.756	0.3
		131-133	9.61062	-14.5295	0.4	-11.96	0.3
		160-162	10.571	-13.591	0.3	-12.2131	0.3
		166-168	11.0407	-12.52	0.3	-12.04	0.3
		172-174	11.5103	-13.3551	0.6	-11.84	0.3
		178-180	11.98	-11.6131	0.3
		194-196	12.3071	-11.84	0.3
		196-198	12.348	-11.7189	0.3	-11.7188	0.3
		231-232	13.1452	-11.89	0.3
		260-262	13.8269	-11.5622	0.3	-11.4961	0.3
		300-302	14.5525	-11.4096	0.3
		340-342	15.0795	-11.7397	0.3	-12.1277	0.3
		380-382	15.6045	-10.4	0.3
		420-422	16.1275	-10.2297	0.3	-11.1654	0.3
	CDH36	258-260	17	-10.6047	0.5	-11.04	0.3
		320-311	17.5021	-10.195	0.3	-11.1816	0.3
		390-391	17.7707	-10.3538	0.3	-10.7097	0.3
		560-564	18.2865	-9.91437	0.6	-9.3	0.3
		652-656	18.7922	-9.75858	0.5	-10.53	0.3
		750-752	19.3016	-11.06	0.3
		1100-1106	19.7285	-9.84125	0.8	-10.4	0.3
		1398-1402	20.0887	-9.57	0.3
		1900-1906	20.505	-12.4742	0.6	-9.63	0.3
		2490-2498	20.9376	-10.2025	0.3	-9.85	0.3

## Sheet: Compilation of authigenic eNd
	Compilation of western Atlantic authigenic εNd during the LGM (23-19 ka BP)
	Site	Lat	Lon	Depth (m)	Mean authigenic εNd	Stdev	N	Substrate*	Reference
	IODPU1313	41	-33	3426	-11.1331	0.261633	5	FD	Lang et al. (2016)
	SU90-03	40.3	-32	2475	-10.896	0.074364	5	F	Howe et al. (2016a)
	KNR198CDH36/MC37	39.872	-68.982	1820	-10.6	1.17	5	F	This study
	KNR197/10-GGC17	36.41	-48.5	5011	-11.9385	0.183705	13	L	Poppelmeier et al. (2018)
	OCE326-GGC6	33.7	-57.6	4540	-10.505	0.219203	2	F	Roberts et al. (2010)
	KNR140-31GGC	30.9	-74.5	3410	-10.3	0.173205	3	L	Gutjahr et al. (2008)
	KNR140-12JPC	29.1	-72.9	4250	-10.55	0.353553	2	L	Gutjahr et al. (2008)
	M35003-4	12.1	-61.2	1299	-10.25	0.46669	2	L	Lippold et al. (2016)**
	V2542	12	-51	4707	-9.6		1	F	Howe et al. (2016b)
	VM12-107	11.33	-66.63	1079	-9.65	0.0707107	2	FD	Xie et al. (2014)
	KNR197-3-9GGC	7.9	-53.6	1100	-10.9	0	2	F	Huang et al. (2014)
	KNR197-3-46CDH/MC28	7.8	-53.7	947	-9.6	0.282843	4	F	Huang et al. (2014)
	KNR197-3-25GGC	7.7	-53.8	671	-10.3		1	F	Huang et al. (2014)
	ODP929B	6	-43.7	4356	-9.19724	0.00829773	3	F	Howe et al. (2016a)
	ODP928B	5.5	-43.7	4011	-9.5		2	F	Howe et al. (2016b)
	GeoB1515-1	4.2	-43.7	3129	-10.0667	0.085049	3	L	Lippold et al. (2016)***
	ODP925E	4.2	-43.5	3041	-9.89	0.155563	2	F	Howe et al. (2016a)
	GeoB1523-1	3.8	-41.6	3292	-10.35	0.165227	3	L	Lippold et al. (2016)***
	V2559	1.4	-33.5	3824	-9.8		1	F	Howe et al. (2016b)
	V22174	-10	-12	2630	-10.1		1	F	Howe et al. (2016b)
	RC13228	-22	11	3204	-8.9		1	F	Howe et al. (2016b)
	GL1090	-24.9	-42.5	2225	-10.7667	0.384057	9	F	Howe et al. (2016b; 2018)
	MD962098	-25.6	12.6	2910	-9.3		1	F	Howe et al. (2016b)
	RC13229	-26	11	4194	-7.7		1	F	Howe et al. (2016b)
	GeoB2107-3	-27.2	-46.5	1048	-8.94	0.10116	3	F	Howe et al. (2016c)
	GeoB2104-3	-27.3	-46.4	1503	-9.20333	0.0737111	3	F	Howe et al. (2016c)
	KNR159-5-36GGC	-27.5	-46.5	1268	-8.785	0.175594	4	F	Howe et al. (2016c)
	KNR159-5-33GGC	-27.6	-46.2	2082	-9.325	0.340343	4	F	Howe et al.(2018)
	MD962086	-29.8	12.1	3606	-7.8		1	F	Howe et al. (2016b)
	CH11570	-30	-36	2340	-8.6		1	F	Howe et al. (2016b)
	MD962085	-30	13	3001	-8.6		1	F	Howe et al. (2016b)
	GeoB3808-6	-30.8	-14.7	3213	-7.45		1	L	Jonkers et al. (2015)
	MD02-2594	-34.7	17.3	2440	-7.9		1	F	Wei et al. (2016)
	GeoB3603-2	-35.1	17.6	2840	-7.9		1	FD	Wei et al. (2016)
	RC1186	-36	18	2829	-8		1	F	Howe et al. (2016b)
	RC12294	-37	-10	3308	-7		1	F	Howe et al. (2016b)
	RC12267	-39	-26	4144	-4.9		1	F	Howe et al. (2016b)
	ODP1089	-40.9	9.9	4621	-7.245	0.0212132	2	L	Lippold et al. (2016)
	ODP1088	-41	13.5	2082	-7.7		1	F	Howe et al. (2016b)
	RC11-83	-41.07	9.72	4718	-6.4		1	L	Piotrowski et al. (2004)
	TNO57-21	-41.1	7.9	4981	-6.8		1	F	Piotrowski et al. (2012)
	TTN057-6PC4	-42.9	8.6	3702	-6.4		1	F	Howe et al. (2016b)
	RC1594	-43	-21	3762	-5		1	F	Howe et al. (2016b)
	MD073076	-44.1	-14.2	3770	-5.5175	0.128679	4	F	Skinner et al. (2013)
	RC13253	-46	7	2494	-8.3		1	F	Howe et al. (2016b)
	*Substrate of authigenic Nd: F - Foraminifera; FD - Fish debris; L - Sediment leachate
	**Chronology corrected in Lippold et al. (2017)
	***Chronology corrected in Süfke et al. (2019)
	References:
	Howe JN, Piotrowski AM, Rennie VC. Abyssal origin for the early Holocene pulse of unradiogenic neodymium isotopes in Atlantic seawater. Geology 44, 831-834 (2016a).
	Howe JN, Piotrowski AM, Noble TL, Mulitza S, Chiessi CM, Bayon G. North Atlantic deep water production during the last glacial maximum. Nat Commun 7, 11765 (2016b).
	Howe JN, et al. Antarctic intermediate water circulation in the South Atlantic over the past 25,000years. Paleoceanography 31 (2016c)
	Howe JN, et al. Similar mid-depth Atlantic water mass provenance during the Last Glacial Maximum and Heinrich Stadial 1. Earth Planet Sci Lett 490, 51-61 (2018).
	Huang K-F, Oppo DW, Curry WB. Decreased influence of Antarctic intermediate water in the tropical Atlantic during North Atlantic cold events. Earth Planet Sci Lett 389, 200-208 (2014).
	Gutjahr M, Frank M, Stirling C, Keigwin LD, Halliday AN. Tracing the Nd isotope evolution of North Atlantic deep and intermediate waters in the Western North Atlantic since the Last Glacial Maximum from Blake Ridge sediments. Earth Planet Sci Lett 266, 61-77 (2008).
	Jonkers L, et al. Deep circulation changes in the central South Atlantic during the past 145 kyrs reflected in a combined 231Pa/230Th, Neodymium isotope and benthic δ13C record. Earth Planet Sci Lett 419, 14-21 (2015)
	Lang DC, Bailey I, Wilson PA, Chalk TB, Foster GL, Gutjahr M. Incursions of southern-sourced water into the deep North Atlantic during late Pliocene glacial intensification. Nat Geosci 9, 375-379 (2016)
	Lippold J, et al. Deep water provenance and dynamics of the (de) glacial Atlantic meridional overturning circulation. Earth Planet Sci Lett 445, 68-78 (2016).
	Lippold, J. et al. Corrigendum to" Deep water provenance and dynamics of the (de) glacial Atlantic meridional overturning circulation"[Earth Planet. Sci. Lett. 445 (2016) 68-78]. Earth Planet. Sci. Lett. 458, 444-448 (2017).
	Piotrowski AM, Goldstein SL, Hemming SR, Fairbanks RG. Intensification and variability of ocean thermohaline circulation through the last deglaciation. Earth Planet Sci Lett 225, 205-220 (2004).
	Piotrowski A, et al. Reconstructing deglacial North and South Atlantic deep water sourcing using foraminiferal Nd isotopes. Earth Planet Sci Lett 357, 289-297 (2012).
	Pöppelmeier F, Gutjahr M, Blaser P, Keigwin L, Lippold J. Origin of abyssal NW Atlantic water masses since the Last Glacial Maximum. Paleoceanography and Paleoclimatology, (2018).
	Roberts NL, Piotrowski AM, McManus JF, Keigwin LD. Synchronous deglacial overturning and water mass source changes. Science 327, 75-78 (2010).
	Skinner L, Scrivner A, Vance D, Barker S, Fallon S, Waelbroeck C. North Atlantic versus Southern Ocean contributions to a deglacial surge in deep ocean ventilation. Geology 41, 667-670 (2013).
	Süfke, F. et al. Constraints on the northwestern Atlantic deep water circulation from 231Pa/230Th during the last 30,000 years. Paleoceanography and Paleoclimatology, doi:10.1029/2019PA003737 (2019)
	Wei R, Abouchami W, Zahn R, Masque P. Deep circulation changes in the South Atlantic since the Last Glacial Maximum from Nd isotope and multi-proxy records. Earth Planet Sci Lett 434, 18-29 (2016).
	Xie RC, Marcantonio F, Schmidt MW. Reconstruction of intermediate water circulation in the tropical North Atlantic during the past 22,000 years. Geochim Cosmochim Acta 140, 455-467 (2014).

## Sheet: Seawater eNd cited
	Seawater εNd near the five cores in Fig. 3b
	Core	Nearest seawater station
		Station	Lon (E)	Lat (N)	Depth	Seawater εNd	Err (2σ)	ref.
	KNR198-MC37/GGC35/CDH36	NW Atl AII 109-1 Stn30	298.03	36.25	1800	-13.5	0.4	Piepgras and Wasserburg (1987)
	ODP925	NE Atl TTO/TAS Stn63	319.3	7.73	2910	-12.6	0.4	Piepgras and Wasserburg (1987)
	TNO57-21/RC1-83	Station 101	8.98667	-42.34	4400	-9.7	0.39	Stichel et al. (2012)
	OCE326-GGC6	Station 19.1	298.901	32.5514	4655	-12.74	0.3	Lambelet et al. (2016)
	KNR197/10-GGC17	Station 15.6	309.109	37.5164	5001	-12.66	0.3	Lambelet et al. (2016)
	Refs:
	Lambelet, M. et al. Neodymium isotopic composition and concentration in the western North Atlantic Ocean: results from the GEOTRACES GA02 section. Geochim. Cosmochim. Acta 177, 1-29 (2016).
	Piepgras, D. & Wasserburg, G. Rare earth element transport in the western North Atlantic inferred from Nd isotopic observations. Geochim. Cosmochim. Acta 51, 1257-1271 (1987).
	Stichel, T., Frank, M., Rickli, J. & Haley, B. A. The hafnium and neodymium isotope composition of seawater in the Atlantic sector of the Southern Ocean. Earth Planet. Sci. Lett. 317, 282-294 (2012).

## Sheet: REE
	Unnormalized deglacial REE concentrations
	Sample ID	Age (ka BP)	La (ppb)	Ce (ppb)	Pr (ppb)	Nd (ppb)	Sm (ppb)	Eu (ppb)	Gd (ppb)	Tb (ppb)	Dy (ppb)	Ho (ppb)	Er (ppb)	Tm (ppb)	Yb (ppb)	Lu (ppb)
	GGC35_101 cm	8.6	21.0803	47.5863	4.82219	17.933	3.51678	0.78089	3.39646	0.526725	2.93018	0.58136	1.58267	0.222397	1.33264	0.190568
	GGC35_161 cm	10.6	17.6929	44.8114	4.22583	15.7579	3.22557	0.721897	3.21597	0.501372	2.81333	0.551298	1.4753	0.205217	1.20205	0.161912
	GGC35_179 cm	12	18.9685	44.8641	4.66319	17.914	3.78533	0.857062	3.76421	0.591203	3.33712	0.650984	1.73432	0.241075	1.44652	0.196133
	GGC35_197 cm	12.3	47.5999	109.936	12.3578	47.6458	10.4585	2.42595	10.4745	1.67125	9.41666	1.83294	4.94687	0.698586	4.23219	0.582645
	GGC35_261 cm	13.8	41.9022	95.5362	10.3751	39.2987	8.50364	1.95334	8.59413	1.40619	7.98851	1.55267	4.13144	0.571523	3.36837	0.439941
	GGC35_301 cm	14.6	56.2261	139.229	14.4113	53.4838	11.7774	2.69949	12.0646	2.00735	11.4743	2.2324	5.94663	0.83826	4.93335	0.645667
	GGC35_341 cm	15.1	74.2598	193.316	18.7941	70.9329	15.4536	3.54069	15.8969	2.63377	15.0838	2.9836	8.03803	1.15367	6.8669	0.924375
	GGC35_421 cm	16.1	45.6128	103.068	12.2551	47.7004	10.7792	2.50912	11.2595	1.84597	10.7	2.12628	5.8501	0.858369	5.35902	0.749427
	CDH36_310.5 cm	17.5	27.8803	67.1736	7.95128	30.7091	6.81824	1.57249	6.73552	1.1135	6.3545	1.22324	3.29661	0.479322	2.91816	0.382119
	CDH36_390.5 cm	17.8	18.2643	43.7537	5.0466	19.4852	4.28207	0.969031	4.21169	0.69816	3.98389	0.765053	2.09561	0.299081	1.86454	0.24959
	Deglacial REE concentrations normalized to Post-Archean Australian Shale (PAAS) and praseodymium (Pr)
	Sample ID	Age (ka BP)	La	Ce	Pr	Nd	Sm	Eu	Gd	Tb	Dy	Ho	Er	Tm	Yb	Lu	HREE/LREE	MREE/MREE*
	GGC35_101 cm	8.6	1.02385	1.09784	1	1.03431	1.15905	1.31022	1.33375	1.26252	1.2291	1.07298	1.00726	0.820926	0.878416	0.703437	0.785694	1.40099
	GGC35_161 cm	10.6	0.980605	1.17971	1	1.03712	1.2131	1.38217	1.44109	1.37135	1.34662	1.16108	1.07142	0.864413	0.904153	0.682002	0.812059	1.52116
	GGC35_179 cm	12	0.952701	1.07032	1	1.06844	1.2901	1.48705	1.52856	1.46539	1.44753	1.24244	1.1414	0.920213	0.985989	0.748664	0.878763	1.565
	GGC35_197 cm	12.3	0.902132	0.989681	1	1.07231	1.34501	1.58831	1.60503	1.56314	1.54132	1.32007	1.22851	1.00623	1.08856	0.839231	0.98641	1.59415
	GGC35_261 cm	13.8	0.945916	1.02442	1	1.05348	1.30261	1.52329	1.56857	1.56657	1.55744	1.33192	1.22209	0.980535	1.03195	0.754786	0.922611	1.62748
	GGC35_301 cm	14.6	0.913781	1.0748	1	1.03219	1.29882	1.51557	1.58527	1.60998	1.6105	1.37867	1.26637	1.03537	1.08811	0.797493	0.991514	1.63825
	GGC35_341 cm	15.1	0.925419	1.14432	1	1.0497	1.3068	1.52428	1.60171	1.61978	1.62341	1.41289	1.31256	1.09265	1.16137	0.875481	1.05189	1.58729
	GGC35_421 cm	16.1	0.87172	0.935638	1	1.08255	1.39788	1.65654	1.73979	1.74104	1.76605	1.54416	1.46501	1.24674	1.38996	1.08851	1.26096	1.57104
	CDH36_310.5 cm	17.5	0.821233	0.939857	1	1.07416	1.36282	1.6001	1.60408	1.61864	1.61652	1.3692	1.2724	1.07303	1.16655	0.855424	1.06894	1.61567
	CDH36_390.5 cm	17.8	0.847638	0.964529	1	1.07386	1.34852	1.55359	1.58034	1.59902	1.59678	1.34922	1.27439	1.0549	1.17437	0.880335	1.06439	1.58384

## Sheet: Compilation of 14C_LGM
	Compilation of western Atlantic benthic radiocarbon data during the LGM (23-19 ka BP)
	Site	Lat	Lon	Depth (m)	Mean B-P ventilation age (14C yr)	Stdev	N	Mean B-Atm ventilation age (14C yr)	Stdev	N	Substrate*	Reference
	KNR197-10 CDH42	43.4645	-54.7557	3870	1250	132.288	3	1900	132.288	3	BF	Keigwin and Swift (2017)
	HU72021-3	42.9717	-59.9183	2470	1000		1	1650		1	BF	Robinson et al. (2005)
	KNR197-10 GGC17	36.405	-48.5398	5011	1200		1	1850		1	BF	Keigwin and Swift (2017)
	KNR178 GGC2	36.1202	-72.292	3927	1287.5	256.174	4	1937.5	256.174	4	BF	Keigwin and Swift (2017)
	HU89038-8PC	33.7	-57.6	4425	1500		1	2150		1	Bivalve	Keigwin and Boyle (2008)
	KNR140 GGC43	32.02	-76.07	2590	600		1	1250		1	BF	Keigwin (2004)
	KNR140 JPC37	31.6902	-75.43	2972	1050		1	1700		1	BF	Keigwin and Schlegel (2002)
	KNR140 GGC39	31.6667	-75.4167	2975	1250		1	1900		1	BF	Keigwin and Schlegel (2002)
	KNR140 GGC26	29.7	-73.4	3845	1000		1	1650		1	BF	Keigwin (2004)
	KNR140 JPC12	29.07	-72.9	4250	1450		1	2100		1	BF	Robinson et al. (2005)
	Vema28-122	11.933	-78.683	1800	208.333	107.858	3	858.333	107.858	3	BF	Broecker et al. (1990)
	VEM2	11	-45	1097	NA		NA	1061.86	181.2	3	DC	Chen et al. (2015)
	EBB2	6	-27	845	NA		NA	827.151		1	DC	Chen et al. (2015)
	KNR110 50GGC	4.867	-43.217	3995	763.75	376.262	4	1413.75	376.262	4	BF	Broecker et al. (1990)
	KNR110 66GGC	4.567	-43.383	3547	592.5	117.934	4	1242.5	117.934	4	BF	Broecker et al. (1990)
	KNR110 82GGC	4.333	-43.483	2816	517.5	378.302	2	1167.5	378.302	2	BF	Broecker et al. (1990)
	RC24-08	-1.33333	-11.9	600	220		1	820		1	PF	Cleroux et al. (2011)
	MD09-3256Q	-3.54683	-35.3852	3537	1276	389.168	3	1876	389.168	3	BF	Freeman et al. (2016)
	GS07-150-17/1GC-A	-4.21633	-37.0753	1000	226	142.836	2	826	142.836	2	BF	Freeman et al. (2015)
	MD09-3257	-4.24467	-36.3527	2344	1154		1	1754		1	BF	Freeman et al. (2016)
	MD08-3169	-23.4298	-11.7	2975	1161.67	392.271	3	1954.17	392.271	3	BF	Skinner et al. (2017)
	GeoB-2104	-27.285	-46.3733	1503	675	306.45	4	1509	306.45	4	BF	Skinner et al. (2017)
	KNR159-5 78GGC	-27.4833	-46.3333	1829	673.333	106.927	3	1323.33	106.927	3	BF	Lund et al. (2015)
	KNR159-5 36GGC	-27.5167	-46.4667	1268	647.5	154.569	4	1297.5	154.569	4	BF	Sortor and Lund (2011)
	TNO57-21	-41.1	7.8	4981	1016.67	425.245	3	2294.5	218.311	4	BF	Barker et al. (2010); updated chronology in Barker and Diz (2014)
	MD07-3076	-44.07	-14.2	3770	1635	221.284	4	3661.5	255.388	4	BF	Skinner et al. (2010)
	*Substrate of benthic 14C dates: BF - Benthic foraminifera; DC - Deep-sea coral; PF - deep-dwelling planktic foraminifera
	References:
	Barker S, Knorr G, Vautravers MJ, Diz P, Skinner LC. Extreme deepening of the Atlantic overturning circulation during deglaciation. Nat Geosci 3, 567-571 (2010).
	Barker S, Diz P. Timing of the descent into the last Ice Age determined by the bipolar seesaw. Paleoceanography and Paleoclimatology 29, 489-507 (2014).
	Broecker WS, Peng T-H, Trumbore S, bonani G, Wolfli W. The distribution of radiocarbon in the glacial ocean. Global Biogeochem Cycles 4, 103-107 (1990).
	Chen T, et al. Synchronous centennial abrupt events in the ocean and atmosphere during the last deglaciation. Science 349, 1537-1541 (2015).
	Cléroux C, deMenocal P, Guilderson T. Deglacial radiocarbon history of tropical Atlantic thermocline waters: absence of CO2 reservoir purging signal. Quat Sci Rev 30, 1875-1882 (2011).
	Freeman E, et al. An Atlantic–Pacific ventilation seesaw across the last deglaciation. Earth Planet Sci Lett 424, 237-244 (2015).
	Freeman E, Skinner LC, Waelbroeck C, Hodell D. Radiocarbon evidence for enhanced respired carbon storage in the Atlantic at the Last Glacial Maximum. Nat Commun 7, (2016).
	Keigwin LD, Schlegel MA. Ocean ventilation since the last glacial maximum at 3 km in the western North Atlantic. Geochem Geophys Geosyst, (2002).
	Keigwin LD. Radiocarbon and stable isotope constraints on Last Glacial Maximum and Younger Dryas ventilation in the western North Atlantic. Paleoceanography 19, PA4012, doi:4010.1029/2004PA001029 (2004).
	Keigwin LD, Boyle EA. Did North Atlantic overturning halt 17,000 years ago? Paleoceanography 23, PA1101, doi:1110.1029/2007PA001500 (2008).
	Keigwin LD, Swift SA. Carbon isotope evidence for a northern source of deep water in the glacial western North Atlantic. Proc Nat Acad Sci 114, 2831-2835 (2017).
	Lund DC, Tessin AC, Hoffman JL, Schmittner A. Southwest Atlantic water mass evolution during the last deglaciation. Paleoceanography 30, 477-494 (2015).
	Robinson LF, et al. Radiocarbon variability in the western North Atlantic during the last deglaciation. Science 310, 1469-1473 (2005).
	Skinner LC, Fallon S, Waelbroeck C, Michel E, Barker S. Ventilation of the deep Southern Ocean and deglacial CO2 rise. Science 328, 1147-1151 (2010).
	Skinner LC, et al. Radiocarbon constraints on the glacial ocean circulation and its impact on atmospheric CO2. Nat Commun 8, (2017).
	Sortor RN, Lund DC. No evidence for a deglacial intermediate water Δ14C anomaly in the SW Atlantic. Earth Planet Sci Lett 310, 65-72 (2011).

## Sheet: Compilation of 14C_HS1
	Compilation of western Atlantic benthic radiocarbon data during HS1 (17-15 ka BP)
	Site	Lat	Lon	Depth (m)	Mean B-Atm ventilation age (14C yr)	Stdev	N	Mean B-P ventilation age (14C yr)	Stdev	N	Mean HS1-LGM difference in B-P ventilation age (14C yr)	Stdev	Substrate*	Reference
	OCE326 GGC14	43.07	-55.83	3525	1850		1	1300		1			BF	Robinson et al. (2005)
	ALV‐3891‐1646‐004‐001	39	-61	1180	188		1	NA		NA			DC	Thiagarajan et al. (2014)
	RBDASS05‐H15‐0831‐1616‐601‐3‐003‐2593	39	-64	2593	1645		1	NA		NA			DC	Thiagarajan et al. (2014)
	ALV-3890-1407-003-001	38	-60.5	1778	432		1	NA		NA			DC	Eltgroth et al. (2006)
	ALV-3892-1315-001-008	38	-60.5	1713	584.5	138.276	4	NA		NA			DC	Robinson et al. (2005)
	ALV-3890-1742-007-001	38	-60.5	1381	624		1	NA		NA			DC	Robinson et al. (2005)
	ALV-3890-1330-002-007	38	-60.5	1886	921		1	NA		NA			DC	Robinson et al. (2005)
	JFA20.10	38	-62	1954	1092	118.794	2	NA		NA			DC	Adkins et al. (1998)
	JFA24C	38	-60	1784	1329	282.014	7	NA		NA			DC	Adkins et al. (1998)
	KNR197-10 GGC17	36.405	-48.5398	5011	1850		1	1300		1	100		BF	Keigwin and Swift (2017)
	ALV-3887-1436-003-003	34	-63	2441	672.5	12.0208	2	NA		NA			DC	Robinson et al. (2005)
	ALV-3884-1638-004-210	34	-63	2084	720.75	152.023	4	NA		NA			DC	Robinson et al. (2005)
	ALV-3887-1549-004-012	34	-63	2372	838.857	214.902	7	NA		NA			DC	Eltgroth et al. (2006)
	ALV-3885-1239-001-010	34	-63	2026	879.25	181.118	4	NA		NA			DC	Robinson et al. (2005)
	ALV-3884-1531-002-013	34	-63	2228	906	32.5269	2	NA		NA			DC	Robinson et al. (2005)
	ALV-3887-1652-005-013	34	-63	2265	987.333	140.037	3	NA		NA			DC	Robinson et al. (2005)
	EBA4	9	-21.31	1366	1167.14	146.144	2	NA		NA			DC	Chen et al. (2015)
	EBA8	9	-21.31	1431	1333.35		1	NA		NA			DC	Chen et al. (2015)
	EBA6	9	-21.31	1380	1365.47		1	NA		NA			DC	Chen et al. (2015)
	EBA9	9	-21.31	1545	1395.74	49.8112	2	NA		NA			DC	Chen et al. (2015)
	EBA10	9	-21.31	1829	1516.83		1	NA		NA			DC	Chen et al. (2015)
	EBB3	6	-27	1162	1107.49		1	NA		NA			DC	Chen et al. (2015)
	EBB4	6	-27	1264	1222.53	179.311	2	NA		NA			DC	Chen et al. (2015)
	EBB5	6	-27	1966	1709.04		1	NA		NA			DC	Chen et al. (2015)
	KNR110 50GGC	4.867	-43.217	3995	1265		1	715		1	-48.75	376.262	BF	Broecker et al. (1990a)
	KNR110 82GGC	4.333	-43.483	2816	1510		1	960		1	442.5	378.302	BF	Broecker et al. (1990a)
	RC24-08	-1.33333	-11.9	600	835	111.692	3	235	111.692	3	15	111.692	PF	Cleroux et al. (2011)
	GS07-150-17/1GC-A	-4.21633	-37.0753	1000	1130.75	187.05	4	530.75	187.05	4	203.75	187.05	BF	Freeman et al. (2015)
	ENG-111	-22.4	-40	621	1075	271.028	3	NA		NA			DC	Mangini et al. (2010)
	21210009	-24.2	-43.3	781	1372		1	NA		NA			DC	Mangini et al. (2010)
	KNR159-5 78GGC	-27.4833	-46.3333	1829	1547.67	55.1483	3	997.667	55.1483	3	324.333	120.311	BF	Lund et al. (2015)
	KNR159-5 36GGC	-27.5167	-46.4667	1268	1506.43	265.984	7	956.429	265.984	7	308.929	307.635	BF	Sortor and Lund (2011)
	TNO57-21	-41.1	7.8	4981	2381.5	197.283	2	1025	35.3553	2	8.33333	426.712	BF	Barker et al. (2010); updated chronology in Barker and Diz (2014)
	MD07-3076	-44.07	-14.2	3770	2392.8	376.894	5	1400.5	378.302	2	-234.5	438.268	BF	Skinner et al. (2010)
	*Substrate of benthic 14C dates: BF - Benthic foraminifera; DC - Deep-sea coral; PF - deep-dwelling planktic foraminifera
	References:
	Adkins JF, Cheng H, Boyle EA, Druffel ER, Edwards RL. Deep-sea coral evidence for rapid change in ventilation of the deep North Atlantic 15,400 years ago. Science 280, 725-728 (1998).
	Barker S, Knorr G, Vautravers MJ, Diz P, Skinner LC. Extreme deepening of the Atlantic overturning circulation during deglaciation. Nat Geosci 3, 567-571 (2010).
	Barker S, Diz P. Timing of the descent into the last Ice Age determined by the bipolar seesaw. Paleoceanography and Paleoclimatology 29, 489-507 (2014).
	Broecker WS, Peng T-H, Trumbore S, bonani G, Wolfli W. The distribution of radiocarbon in the glacial ocean. Global Biogeochem Cycles 4, 103-107 (1990).
	Chen T, et al. Synchronous centennial abrupt events in the ocean and atmosphere during the last deglaciation. Science 349, 1537-1541 (2015).
	Cléroux C, deMenocal P, Guilderson T. Deglacial radiocarbon history of tropical Atlantic thermocline waters: absence of CO2 reservoir purging signal. Quat Sci Rev 30, 1875-1882 (2011).
	Eltgroth SF, Adkins JF, Robinson LF, Southon J, Kashgarian M. A deep-sea coral record of North Atlantic radiocarbon through the Younger Dryas: Evidence for intermediate water/deepwater reorganization. Paleoceanography 21, PA4207 (2006).
	Freeman E, et al. An Atlantic–Pacific ventilation seesaw across the last deglaciation. Earth Planet Sci Lett 424, 237-244 (2015).
	Keigwin LD, Swift SA. Carbon isotope evidence for a northern source of deep water in the glacial western North Atlantic. Proc Nat Acad Sci 114, 2831-2835 (2017).
	Lund DC, Tessin AC, Hoffman JL, Schmittner A. Southwest Atlantic water mass evolution during the last deglaciation. Paleoceanography 30, 477-494 (2015).
	Mangini A, et al. Deep sea corals off Brazil verify a poorly ventilated Southern Pacific Ocean during H2, H1 and the Younger Dryas. Earth Planet Sci Lett 293, 269-276 (2010).
	Robinson LF, et al. Radiocarbon variability in the western North Atlantic during the last deglaciation. Science 310, 1469-1473 (2005).
	Skinner LC, Fallon S, Waelbroeck C, Michel E, Barker S. Ventilation of the deep Southern Ocean and deglacial CO2 rise. Science 328, 1147-1151 (2010).
	Sortor RN, Lund DC. No evidence for a deglacial intermediate water Δ14C anomaly in the SW Atlantic. Earth Planet Sci Lett 310, 65-72 (2011).
	Thiagarajan N, Subhas AV, Southon JR, Eiler JM, Adkins JF. Abrupt pre-Bølling-Allerød warming and circulation changes in the deep ocean. Nature 511, 75 (2014).

## Sheet: IRD abundance
	Abundance or ice-rafted debris (IRD) > 250µm in KNR198 GGC35
	Depth (cm)	Cal age (ka BP)	IRD>250µm /g
	1	0.51	0.184843
	21	2.0945	0.255102
	41	3.679	0.231214
	61	5.314	1.21528
	81	6.949	1.79978
	101	8.584	0.444444
	121	9.24633	11.1413
	141	9.90867	22.7322
	161	10.571	83.908
	181	12.0209	242.051
	201	12.4404	390.791
	221	12.9026	57.7169
	241	13.3647	26.6075
	261	13.8269	41.5199
	281	14.289	38.7208
	301	14.5525	27.3973
	321	14.816	20.1681
	341	15.0795	28.0166
	361	15.343	161.151
	381	15.6045	459.13
	401	15.866	255.744
	421	16.1275	300.303
	441	16.389	323.936
	461	16.6*	671.848
	481	16.9*	875.789
	501	17.1*	302.349
	*Chronology derived using 14C dates from CDH36 and the synchroneity of a pair of magnetic susceptibility peaks between GGC35 snd CDH36
